# Supplementary material for: Limited Association between Schizophrenia Genetic Risk Factors and Transcriptomic Features
Source: Genes (Basel). 2021 Jul 12;12(7):1062. doi: 10.3390/genes12071062 (PMC8304922; doi:10.3390/genes12071062)
Supplement: Supplementary file 1 [file genes-12-01062-s001.zip]

Archive with 1 entries (1 files):
- genes-1253582-supplementary.pdf
